# Supplementary material for: TMEM219 signaling promotes intestinal stem cell death and exacerbates colitis
Source: J Clin Invest. 2025 May 15;135(10):e185783. doi: 10.1172/JCI185783 (PMC12077909; doi:10.1172/JCI185783)
Supplement: Supplemental table 5 [file jci-135-185783-s168.xlsx]

## Sheet: Foglio1
List of phospho-protein detected
GSK3 beta (Phospho-Ser9)
c-Jun (Phospho-Ser73)
Elk1 (Phospho-Ser383)
PDK1 (Phospho-Ser241)
Raf1 (Phospho-Ser259)
GSK3 alpha (Phospho-Ser21)
MEK2 (Phospho-Thr394)
NFkB-p65 (Phospho-Ser276)
NFkB-p65 (Phospho-Thr435)
NFkB-p65 (Phospho-Ser468)
NFkB-p100/p52 (Phospho-Ser865)
HDAC4 (Phospho-Ser632)
HDAC8 (Phospho-Ser39)
Ezrin (Phospho-Thr566)
MEK1 (Phospho-Ser217)
p21Cip1 (Phospho-Thr145)
p27Kip1 (Phospho-Ser10)
p27Kip1 (Phospho-Thr187)
ASK1 (Phospho-Ser83)
NFkB-p105/p50 (Ab-893)
c-Jun (Ab-93)
c-Jun (Ab-170)
c-Jun (Ab-243)
JunB (Ab-259)
JunD (Ab-255)
ATF2 (Ab-62/44)
ATF2 (Ab-69/51)
ATF2 (Ab-71/53)
ATF2 (Ab-112/94)
Myc (Ab-358)
Myc (Ab-373)
FAK (Ab-397)
NFkB-p65 (Ab-529)
Catenin beta (Ab-37)
mTOR (Ab-2448)
4E-BP1 (Ab-45)
Stathmin 1 (Ab-37)
PDGFR beta (Ab-751)
Met (Ab-1234)
EGFR (Ab-1197)
EGFR (Ab-869)
IRS-1 (Ab-636)
IRS-1 (Ab-639)
DYN1 (Phospho-Ser774)
E2F1 (Phospho-Thr433)
IKK-gamma (Phospho-Ser31)
IRS-1 (Phospho-Ser1101)
AKT1S1 (Phospho-Thr246)
FAK (Phospho-Ser910)
FosB (Phospho-Ser27)
HDAC6 (Phospho-Ser22)
HER4/ErbB4 (Phospho-Tyr1284)
Smad2/3 (Phospho-Thr8)
Smad3 (Phospho-Ser213)
Calsenilin/KCNIP3 (Phospho-Ser63)
PECAM-1 (Phospho-Tyr713)
ADD1 (Phospho-Ser726)
CD5 (Phospho-Tyr453)
DDX5/DEAD-box protein 5 (Phospho-Tyr593)
HCK (Phospho-Tyr410)
Raf1 (Ab-296)
Cyclin E1 (Ab-77)
eIF4G (Ab-1108)
LAT (Ab-171)
MEK1 (Ab-298)
MEK1 (Ab-286)
MSK1 (Ab-360)
MSK1 (Ab-581)
mTOR (Ab-2481)
PKC alpha/beta II (Ab-638)
PKD1/PKC mu (Ab-744/748)
c-Jun (Phospho-Thr93)
c-Jun (Phospho-Thr239)
JunB (Phospho-Ser79)
JunB (Phospho-Ser259)
ATF2 (Phospho-Thr71/53)
Myc (Phospho-Thr358)
NFkB-p65 (Phospho-Ser529)
4E-BP1 (Phospho-Thr45)
Elk1 (Ab-389)
Elk1 (Ab-417)
MEF2A (Ab-312)
MEF2A (Ab-319)
GATA1 (Ab-310)
STAT3 (Ab-705)
STAT4 (Ab-693)
STAT5A (Ab-780)
STAT6 (Ab-645)
ATF4 (Ab-245)
AKT1 (Ab-308)
IRS-1 (Ab-307)
BAX (Phospho-Thr167)
p44/42 MAPK (Ab-202)
SAPK/JNK (Ab-183)
NFkB-p105/p50 (Ab-932)
p38 MAPK (Ab-182)
Synuclein alpha (Ab-125)
Tau (Ab-212)
EGFR (Phospho-Tyr1016)
GRK2 (Phospho-Ser29)
IKK-beta (Phospho-Tyr199)
LAT (Phospho-Tyr191)
LCK (Phospho-Tyr505)
p53 (Phospho-Ser20)
NFkB-p100/p52 (Phospho-Ser872)
eNOS (Phospho-Ser615)
mTOR (Phospho-Thr2446)
NMDAR2A/B (Phospho-Tyr1246/1252)
Vinculin (Phospho-Tyr821)
IL-13R/CD213a1 (Phospho-Tyr405)
IL7R/CD127 (Phospho-Tyr449)
Integrin beta-4 (Phospho-Tyr1510)
Kv1.3/KCNA3 (Phospho-Tyr135)
Kv2.1/Kcnb1 (Phospho-Tyr128)
CDK5 (Phospho-Tyr15)
STAM2 (Phospho-Tyr192)
AXL (Phospho-Tyr691)
FER (Phospho-Tyr402)
Ras-GRF1 (Ab-916)
14-3-3 theta/tau (Ab-232)
14-3-3 zeta/delta (Ab-232)
6-phosphofructo-2-kinase/fructose-2,6-biphosphatase 2 (PFKFB2) (Ab-483)
Actin Pan (a/b/g) (Ab-55/53)
A-RAF (Ab-301/302)
ATRIP (Ab-68/72)
BAX (Ab-167)
BCL-XL (Ab-47)
B-RAF (Ab-598)
Chk2 (Ab-383)
HDAC1 (Ab-421)
p38 MAPK (Ab-322)
PKC epsilon (Ab-729)
MEF2A (Phospho-Thr319)
STAT1 (Phospho-Tyr701)
STAT4 (Phospho-Tyr693)
STAT6 (Phospho-Tyr641)
STAT6 (Phospho-Thr645)
CREB (Phospho-Ser133)
AKT1 (Phospho-Ser473)
IRS-1 (Phospho-Ser307)
BRCA1 (Phospho-Ser1423)
eNOS (Phospho-Thr495)
p44/42 MAPK (Phospho-Thr202)
HSP27 (Phospho-Ser82)
RelB (Phospho-Ser552)
PTEN (Ab-380/382/383)
PTEN (Ab-370)
P95/NBS1 (Ab-343)
BCL-2 (Ab-56)
NFkB-p65 (Phospho-Thr505)
BAD (Ab-112)
Estrogen Receptor-alpha (Ab-104)
Estrogen Receptor-alpha (Ab-106)
Progesterone Receptor (Ab-190)
HER2 (Ab-1221/1222)
HER2 (Ab-1248)
EGFR (Ab-1070)
EGFR (Ab-1092)
Connexin 43 (Ab-367)
GluR1 (Ab-849)
EGFR (Ab-1110)
Synapsin (Ab-9)
Histone H2A.X (Ab-139)
Cortactin (Ab-421)
Cortactin (Ab-466)
DAB1 (Ab-220)
DARPP-32 (Ab-34)
Dok-1 (Ab-362)
P90RSK (Phospho-Thr359/Ser363)
P90RSK (Phospho-Ser380)
P90RSK (Phospho-Thr573)
PAK1 (Phospho-Thr212)
PP2A-alpha (Phospho-Tyr307)
RyR2 (Phospho-Ser2808)
VAV2 (Phospho-Tyr142)
p53 (Phospho-Ser366)
p53 (Phospho-Ser378)
Rb (Phospho-Ser608)
B-RAF (Phospho-Ser446)
CaMK2-beta/gamma/delta (Phospho-Thr287)
MSK1 (Phospho-Ser212)
MSK2 (Phospho-Thr568)
VE-Cadherin (Phospho-Tyr731)
Claudin 3 (Phospho-Tyr219)
Claudin 7 (Phospho-Tyr210)
MKK6/MAP2K6 (Ab-207)
Caspase 8 (Ab-347)
CDC25B (Ab-323)
Cyclin B1 (Ab-126)
PKD1/PKC mu (Ab-463)
Rb (Ab-811)
AKT1 (Ab-326)
Calmodulin (Ab-79/81)
Caspase 9 (Ab-153)
Caspase 9 (Ab-196)
Catalase (Ab-385)
Catenin beta (Ab-654)
Fos (Ab-374)
Gab2 (Ab-623)
MAPKAPK2 (Ab-272)
MEF2C (Ab-396)
Tuberin/TSC2 (Ab-981)
MKK4/SEK1 (Ab-80)
Ephrin B2 (Ab-330)
PLCG1 (Ab-771)
LYN (Ab-507)
PLCG2 (Ab-753)
ATF1 (Ab-63)
FGFR1 (Ab-766)
AKT1 (Phospho-Thr308)
PTEN (Phospho-Ser380/Thr382/Thr383)
P95/NBS1 (Phospho-Ser343)
Ezrin (Phospho-Tyr353)
BCL-XL (Phospho-Ser62)
Synuclein alpha (Phospho-Tyr125)
Tau (Phospho-Thr212)
Connexin 43 (Phospho-Ser367)
NFkB-p65 (Phospho-Ser311)
GluR1 (Phospho-Ser863)
Synapsin (Phospho-Ser9)
Histone H2A.X (Phospho-Ser139)
Tau (Phospho-Ser422)
P73 (Ab-99)
VEGFR2 (Ab-1214)
VEGFR2 (Ab-951)
p53 (Ab-9)
p53 (Ab-18)
Chk2 (Ab-68)
p53 (Ab-33)
p53 (Ab-315)
Tau (Ab-356)
Tau (Ab-396)
Dok-1 (Ab-398)
eIF2A (Ab-51)
GAP43 (Ab-41)
P70S6K (Ab-424)
CaMK2A (Ab-286)
CPI17 alpha (Ab-38)
PKR (Ab-451)
Gab1 (Ab-627)
GluR2 (Ab-880)
MARCKS (Ab-158)
MEK1 (Ab-291)
Chk1 (Phospho-Ser296)
Cyclin E1 (Phospho-Thr77)
P70S6K-beta (Phospho-Ser423)
PAK2 (Phospho-Ser192)
PKC delta (Phospho-Tyr64)
Fos (Phospho-Thr232)
Src (Phospho-Tyr216)
Gab2 (Phospho-Ser159)
GRK2 (Phospho-Ser685)
Gab2 (Phospho-Tyr643)
NFkB-p105/p50 (Ab-927)
Shc (Ab-427)
Smad3 (Ab-425)
ACC1 (Ab-80)
Caspase 6 (Ab-Ser257)
Caspase 9 (Ab-125)
EEF2 (Ab-56)
Pyk2 (Ab-881)
Pyk2 (Ab-580)
SRF (Ab-99)
SYK (Ab-348)
SYK (Ab-525)
CD4 (Ab-433)
Chk1 (Ab-286)
Cyclin D1 (Ab-90)
Cyclin E2 (Ab-392)
Keratin 8 (Ab-432)
Catenin delta-1 (Ab-228)
Raf1 (Ab-43)
DNA-PK (Ab-2638)
FAK (Ab-910)
Lamin A/C (Ab-392)
MITF (Ab-73)
PLCG2 (Ab-1217)
PLK1 (Ab-210)
PPAR-gamma (Ab-112)
XIAP (Ab-87)
ATP-Citrate Lyase (Ab-454)
Mst1/Mst2 (Ab-183)
Myosin regulatory light chain 2 (Ab-18)
PP1 alpha (Ab-320)
TLK1 (Ab-764)
EPHA2/3/4 (Ab-588/596)
G3BP-1 (Phospho-Ser232)
VEGFR2 (Phospho-Tyr1175)
VEGFR2 (Phospho-Tyr1214)
VEGFR2 (Phospho-Tyr951)
IGF1R (Phospho-Tyr1165/1166)
Src (Phospho-Tyr418)
DARPP-32 (Phospho-Thr34)
Synuclein alpha (Phospho-Tyr133)
Tau (Ab-235)
Tau (Ab-181)
Tau (Ab-205)
Tau (Ab-214)
Tau (Ab-231)
Tau (Ab-404)
G3BP-1 (Ab-232)
Androgen Receptor (Ab-213)
Androgen Receptor (Ab-650)
Rb (Ab-795)
Rb (Ab-807)
Rb (Ab-780)
ADD1 (Ab-726)
Amyloid beta A4 (Ab-743/668)
EGFR (Ab-693)
HSP90B (Ab-254)
IkB-epsilon (Ab-22)
MEF2A (Ab-408)
Myc (Ab-62)
PKC zeta (Ab-410)
Shc (Ab-349)
MEK1 (Phospho-Ser298)
MEK1 (Phospho-Thr286)
MSK1 (Phospho-Ser360)
mTOR (Phospho-Ser2481)
p53 (Phospho-Thr81)
PKC alpha/beta II (Phospho-Thr638)
MEF2C (Phospho-Ser396)
MKP-1/2 (Phospho-Ser296/318)
PLCG1 (Phospho-Tyr771)
LYN (Phospho-Tyr507)
PLCG1 (Phospho-Tyr783)
CBL (Phospho-Tyr700)
FGFR1 (Phospho-Tyr654)
MITF (Phospho-Ser73)
4E-BP1 (Ab-65)
4E-BP1 (Ab-70)
Abl1 (Ab-204)
AKT1 (Ab-124)
AMPK beta1 (Ab-182)
Chk2 (Ab-387)
Cyclin D1 (Ab-286)
Cyclin D3 (Ab-283)
DYN1 (Ab-774)
E2F1 (Ab-433)
IKK-alpha/beta (Ab-176/177)
FAS (Ab-291)
FosB (Ab-27)
HDAC3 (Ab-424)
HDAC6 (Ab-22)
HER2 (Ab-686)
HER3/ErbB3 (Ab-1222)
HER4/ErbB4 (Ab-1284)
Smad1 (Ab-187)
Smad2 (Ab-255)
Smad2 (Ab-220)
Smad3 (Ab-179)
Calsenilin/KCNIP3 (Ab-63)
Interferon-alpha/beta receptor alpha chain (Ab-466)
ATP1A1/Na+K+ ATPase1 (Ab-23)
CK1-A (Ab-321)
HSP90B (Ab-226)
Merlin (Ab-10)
MAP3K7/TAK1 (Ab-187)
MAP3K7/TAK1 (Ab-439)
MYT1 (Ab-83)
EPB41 (Ab-418/660)
p53 (Phospho-Thr18)
p53 (Phospho-Ser46)
p53 (Phospho-Ser315)
Tau (Phospho-Ser356)
Tau (Phospho-Ser396)
Tau (Phospho-Ser235)
Tau (Phospho-Thr181)
Tau (Phospho-Thr205)
Tau (Phospho-Thr231)
Tau (Phospho-Ser404)
MEK1 (Phospho-Thr291)
PKC delta (Phospho-Ser645)
Amyloid beta A4 (Phospho-Thr743/668)
DARPP-32 (Phospho-Thr75)
Myc (Phospho-Ser62)
Chk1 (Ab-317)
Src (Ab-418)
Chk2 (Ab-516)
TYK2 (Ab-1054)
JAK1 (Ab-1022)
JAK2 (Ab-1007)
LIMK1 (Ab-508)
MKK4/SEK1 (Ab-261)
ASK1 (Ab-966)
Histone H3.1 (Ab-10)
FKHR (Ab-256)
BRCA1 (Ab-1524)
SHP-2 (Ab-542)
Trk B (Ab-515)
Tyrosine Hydroxylase (Ab-31)
Tyrosine Hydroxylase (Ab-40)
LIMK1/2 (Ab-508/505)
BTK (Ab-223)
CrkII (Ab-221)
eEF2K (Ab-366)
Filamin A (Ab-2152)
MKK6/MAP2K6 (Phospho-Ser207)
HDAC2 (Phospho-Ser394)
FAK (Phospho-Tyr397)
GSK3 alpha/beta (Phospho-Tyr216/279)
14-3-3 zeta/delta (Phospho-Thr232)
HDAC1 (Phospho-Ser421)
PKC alpha (Phospho-Tyr657)
PKC delta (Phospho-Tyr52)
PKC epsilon (Phospho-Ser729)
TIE2 (Phospho-Tyr1108)
IKK-beta (Ab-188)
IKK-gamma (Ab-31)
AKT1S1 (Ab-246)
Arrestin-1 (Ab-412)
BID (Ab-78)
FOXO1/3/4-pan (Ab-24/32)
GRK2 (Ab-29)
IKK-beta (Ab-199)
LAT (Ab-191)
Caspase 1 (Ab-376)
HSP90 co-chaperone Cdc37 (Ab-13)
IGF2R (Ab-2409)
MKP-1 (Ab-359)
PAK1/2 (Ab-199)
TGFBR1 (Ab-165)
TGFBR2 (Ab-250)
IKK-gamma (Ab-85)
AurA (Ab-288)
AurB/C (Ab-202/175)
Integrin beta-1 (Ab-788)
Integrin beta-1 (Ab-789)
PDGFR beta (Ab-1009)
TOP2A/DNA topoisomerase II (Ab-1106)
IR (Ab-1361)
Chk1 (Phospho-Ser345)
Rb (Phospho-Ser795)
Rb (Phospho-Ser807)
Chk1 (Phospho-Ser317)
Opioid Receptor (Phospho-Ser375)
SHP-2 (Phospho-Tyr580)
BTK (Phospho-Tyr223)
CrkII (Phospho-Tyr221)
HDAC8 (Ab-39)
CDC25C (Ab-216)
c-Abl (Ab-412)
IKK-alpha (Ab-23)
Cofilin (Ab-3)
VAV1 (Ab-174)
IRS-1 (Ab-312)
Cyclin E1 (Phospho-Thr395)
c-PLA2 (Phospho-Ser505)
Caspase 9 (Phospho-Tyr153)
Caspase 9 (Phospho-Ser196)
RAD52 (Phospho-Tyr104)
ATP1A1/Na+K+ ATPase1 (Phospho-Ser23)
Merlin (Phospho-Ser10)
MDM2 (Ab-166)
NFAT3 (Ab-676)
NFkB-p65 (Ab-505)
p300 (Ab-89)
p53 (Ab-20)
P70S6K (Ab-229)
P90RSK (Ab-359/363)
P90RSK (Ab-573)
PAK1 (Ab-212)
PAK1/2/3 (Ab-423/402/421)
PKA CAT (Ab-197)
PP2A-alpha (Ab-307)
14-3-3 beta/zeta (Ab-184/186)
Ezrin (Ab-478)
AKT1/2/3 (Ab-315)
CaMK2-beta/gamma/delta (Ab-287)
LKB1 (Ab-334)
NMDAR2B (Ab-1472)
PECAM-1 (Ab-713)
ALK (Ab-1604)
BLNK (Ab-96)
PLD1 (Ab-561)
CD5 (Ab-453)
DDX5/DEAD-box protein 5 (Ab-593)
IkB-alpha (Phospho-Ser32/36)
Zap-70 (Phospho-Tyr319)
eEF2K (Phospho-Ser366)
Filamin A (Phospho-Ser2152)
Elk1 (Ab-383)
PDK1 (Ab-241)
Raf1 (Ab-259)
GSK3 alpha (Ab-21)
PTEN (Ab-380)
NFkB-p65 (Ab-254)
NFkB-p65 (Ab-468)
NFkB-p100/p52 (Ab-865)
NFkB-p105/p50 (Ab-337)
LCK (Ab-393)
FKHRL1/FOXO3A (Ab-253)
Zap-70 (Ab-319)
BCR (Ab-177)
MSK1 (Ab-376)
Paxillin (Ab-31)
Ezrin (Ab-566)
Rac1/cdc42 (Ab-71)
VASP (Ab-157)
Pyk2 (Phospho-Tyr881)
Cyclin D1 (Phospho-Thr286)
DAXX (Phospho-Ser668)
CD4 (Phospho-Ser433)
Keratin 8 (Phospho-Ser432)
Catenin delta-1 (Phospho-Tyr228)
FADD (Phospho-Ser194)
Met (Phospho-Tyr1356)
Raf1 (Ab-341)
RhoA (Ab-188)
Tuberin/TSC2 (Ab-939)
Tyrosine Hydroxylase (Ab-8)
VAV1 (Ab-160)
WASP (Ab-290)
PLK1 (Phospho-Thr210)
AKT1 (Ab-72)
CD32 (FcgammaRIIb) (Ab-292)
P70S6K-beta (Ab-423)
PAK2 (Ab-197)
Raf1 (Ab-289)
RSK1/2/3/4 (Ab-221/227/218/232)
SLP-76 (Ab-128)
Fos (Ab-232)
IL-10R-alpha (Ab-496)
CDK5 (Ab-15)
FER (Ab-402)
Claudin 3 (Ab-219)
Beta actin
