# Supplementary material for: TMEM219 signaling promotes intestinal stem cell death and exacerbates colitis
Source: J Clin Invest. 2025 May 15;135(10):e185783. doi: 10.1172/JCI185783 (PMC12077909; doi:10.1172/JCI185783)
Supplement: Supporting data values [file jci-135-185783-s169.xlsx]

## Sheet: Fig. 1A
		CD45-EphB2+ (% cells)
		CTRL	active marginal	active inflamed	responder	no responder
	sample #1	5.1	3.1	2.88	7.6	3.9
	sample #2	4.6	3.2	3.3	6.4	3.2
	sample #3	5.1	3.3	1.6	10.6	5
	sample #4	8	5	2.2	9.9	3.5
	sample #5	7.7	3.6	2	7.9	5
	sample #6	10.2	4.8		11	5.2
	sample #7	8	4.4
	sample #8	6.5
	sample #9	10.1
	sample #10	10.1

## Sheet: Fig. 1C
		2^(-Avg.(Delta(Ct))
	Gene	CTRL	active marginal	active inflamed	responder	no responder
	AXIN2	0.014735	0.0032055	0.003327	0.00917	0.004353
	BMI1	0.049312	0.008867	0.003564	0.122868	0.022029
	CDCA7	0.009923	0.017724	0.001653	0.00892	0.009737
	CDK6	0.033187	0.0065895	0.001605	0.01697	0.00777
	DKC1	0.083534	0.009682	0.004962	0.040608	0.019375
	ETS2	0.064794	0.010003	0.035305	0.059031	0.075513
	FAM84A	0.033116	0.002004	0.021259	0.026073	0.041089
	GPX2	0.076937	0.0035345	0.065173	0.12574	0.230369
	OLFM4	0.207507	0.080347	0.167336	0.419364	0.332605
	RNF43	0.147223	0.0177065	0.009885	0.040155	0.024665
	SLC12A2	0.231221	0.008724	0.02516	0.087629	0.076771
	SOX9	0.013194	0.0055	0.001585	0.015444	0.008189
	ZNRF3	0.005945	0.001494	0.000565	0.002678	0.001478
	EPHB2	0.011221	0.0028205	0.000722	0.007	0.003283
	LGR5	0.134798	0.008818	0.002197	0.019621	0.005845
	ALDH1A1	0.174754	0.0171565	0.021247	0.05236	0.054546
	AXIN1	0.010886	0.0018505	0.003654	0.014093	0.007173
	BMP1	0.016295	0.0030915	0.003697	0.012215	0.010358
	CCNA2	0.047197	0.005968	0.002221	0.031824	0.015672
	CCND1	0.005459	0.0017495	0.001387	0.005123	0.00532
	CCND2	0.075517	0.0054445	0.027473	0.075726	0.066565
	CCNE1	0.007888	0.0021635	0.001851	0.010099	0.003823
	FGF1	0.021758	0.0050135	0.000804	0.006681	0.002082
	FGF2	0.032262	0.0054475	0.001035	0.007731	0.004119
	FOXA2	0.005034	0.002018	0.00112	0.005592	0.003838
	HDAC2	0.084173	0.009045	0.011519	0.068457	0.042212
	HSPA9	0.158525	0.0112275	0.025548	0.109156	0.09212
	JAG1	0.09361	0.0145665	0.019308	0.052028	0.033691
	KAT2A	0.00748	0.001556	0.003568	0.009871	0.006437
	KAT8	0.031238	0.003848	0.001955	0.017804	0.007371
	MYC	0.049413	0.009075	0.009587	0.026358	0.022523
	NEUROG2	0.00314	0.001298	0.000421	0.001672	0.002014
	NOTCH1	0.006099	0.0016875	0.000576	0.004252	0.00433
	NOTCH2	0.071671	0.006654	0.002884	0.033367	0.016935
	NUMB	0.033117	0.005539	0.008984	0.032363	0.019894
	SOX1	0.018224	0.0032135	0.000469	0.005276	0.001952
	SOX2	0.003408	0.0029265	0.000421	0.003676	0.001158
	TERT	0.002057	0.0009645	0.000421	0.001031	0.00062
	WNT1	0.007364	0.003439	0.000421	0.002354	0.00264

## Sheet: Fig. 1E
	organoids development (%)
	CTRL serum	CD active serum	CD Responder serum	CD No Responder serum
sample #1	80	50	70	62
sample #2	81	50	75	60
sample #3	75	55	74	58
sample #4	69	53	70	63
sample #5	78	62	76	65
sample #6	77	57	75	63
sample #7	80	55	77	58
sample #8	82	54	81	61
sample #9	86	54.5	71	60
sample #10	83	55		61
sample #11	81	54.5
sample #12	86
sample #13	78
sample #14	82

## Sheet: Fig. 1F
	EPHB2 mRNA (fold change vs. CTRL)						LGR5 mRNA (fold change vs. CTRL)
	CTRL serum	CD active serum	CD Responder serum	CD No Responder serum			CTRL serum	CD active serum	CD Responder serum	CD No Responder serum
sample #1	1.06156	0.197883	0.781284	0.224583			1.182	0.96	0.809	0.571
sample #2	0.941	0.075349	0.714453	0.341331			1.585	0.943	0.724	0.506
sample #3	0.494549	0.085121	0.480175	0.246564			0.878	0.377	0.929	0.578
sample #4	1.56232	0.018386	0.43379	0.23749			1.796	0.452	0.849	0.742
sample #5	1.13975	0.110095	0.50186	0.355694			0.708	0.338	0.768	0.248
sample #6	2.35205	0.092789	1.14456	0.496399			0.393	0.644	0.908	0.216
sample #7	1.27576	0.221146	1.92179	0.527498			0.928	0.659	2.097	0.681
sample #8	1.28655	0.188475	2.0096	0.463787			1.329	0.53	1.093	0.337
sample #9		0.053663	2.11841	0.64487			0.876	0.511	1.501	0.784
sample #10				0.474618			0.725	0.226	1.838	0.754
sample #11								0.225		0.653

## Sheet: Fig. 1G
		CD45-EphB2+AnnexinV+ (fold change vs. CTRL)
		CTRL	active marginal	active inflamed	responder	no responder
	sample #1	1	1.47306	1.47306	1.10479	1.53804
	sample #2	0.94	1.40807	1.51638	0.749526	1.56621
	sample #3	1	1.55971	2.01029	1.25643	2.03628
	sample #4	1.1	1.42107	1.49472	1.27809	2.01462
	sample #5	0.521253	1.47306	1.69618	1.16978	1.53804
	sample #6	1.07509	1.66802	1.81966	1.13	1.94963
	sample #7	1.01		2.01462	1.36908	1.92797
	sample #8	1.01124		2.01986		1.75467
	sample #9	1.04525

## Sheet: Fig. 1I
		Cell death (fold change) intestinal samples
		CTRL	active marginal	active inflamed	responder	no responder
	sample #1	0.5	2.2	1.9	1.6	2.1
	sample #2	1.5	2.4	2.8	1	1.9
	sample #3	0.6	3.3	3.2	0.9	1.7
	sample #4	0.7	2.5	3.9	0.9	1.5
	sample #5	1.6	2.6	3.4	1.3	1.6
	sample #6	1		3.1		1.7
	sample #7	0.7				1.8
	sample #8	1

## Sheet: Fig. 2A
		2^(-Avg.(Delta(Ct))
	Gene	CTRL	active marginal	active inflamed	responder	no responder
	ABL1	0.007875	0.025514	0.000661	0.005714	0.022806
	AIFM1	0.021793	0.024773	0.042132	0.017588	0.035046
	AKT1	0.017974	0.022607	0.053994	0.042045	0.070049
	APAF1	0.040367	0.029741	0.02296	0.022412	0.041051
	BAD	0.015789	0.029558	0.020004	0.015746	0.042047
	BAG1	0.017912	0.040872	0.014882	0.016429	0.053254
	BAG3	0.022695	0.01301	0.030833	0.035671	0.033687
	BAK1	0.030094	0.04718	0.137221	0.024819	0.068663
	BAX	0.000785	0.014857	0.272372	0.038364	0.099867
	BCL10	0.000245	0.107199	0.018833	0.1	0.209781
	BCL2	0.020005	0.015996	0.008806	0.107527	0.008487
	BCL2A1	0.026167	0.022093	0.077874	0.083479	0.031067
	BCL2L1	0.010298	0.017637	0.016932	0.011911	0.012933
	BCL2L10	0.001409	0.001881	0.00068	0.001193	0.00473
	BCL2L11	0.003364	0.011839	0.016501	0.027038	0.032124
	BCL2L2	0.023899	0.023885	0.215719	0.033645	0.027743
	BFAR	0.017071	0.033468	0.087437	0.071734	0.040464
	BID	0.00332	0.010923	0.004818	0.004915	0.010774
	BIK	0.005565	0.010999	0.019377	0.009643	0.01388
	BIRC2	0.000248	0.000302	0.000251	0.000303	0.062374
	BIRC3	0.355756	0.000308	0.009849	0.000501	0.031354
	BIRC5	0.008905	0.000739	0.048125	0.000904	0.006127
	BIRC6	0.00472	0.024945	0.173736	0.001626	0.038766
	BNIP2	0.013497	0.048014	0.024303	0.20312	0.066288
	BNIP3	0.044905	0.039336	0.036451	0.033409	0.058439
	BNIP3L	0.043931	0.02215	0.050826	0.041424	0.04268
	BRAF	0.005913	0.017775	0.174775	0.1	0.013799
	CASP1	0.058155	0.049387	0.078877	0.218953	0.112825
	CASP2	0.003088	0.015257	0.009866	0.010389	0.015204
	CASP3	0.005953	0.028401	0.054587	0.090276	0.01845
	CASP4	0.022339	0.000412	0.000251	0.007476	0.061373
	CASP5	0.056596	0.113868	0.100085	0.232311	0.081705
	CASP6	0.000624	0.030961	0.009341	0.000784	0.081892
	CASP7	0.010691	0.000386	0.031072	0.002205	0.155161
	CASP8	0.007582	0.041539	0.147147	0.023745	0.060431
	CASP9	0.214085	0.023843	0.52392	0.011571	0.045177
	CASP10	0.017832	0.024374	0.596325	0.6	0.147147
	CASP14	0.00457	0.006489	0.005614	0.013706	0.009906
	CD27	0.000922	0.01442	0.009024	0.008706	0.004993
	CD40	0.004256	0.003234	0.004321	0.005626	0.008179
	CD40LG	0.008314	0.006197	0.004078	0.012723	0.00473
	CD70	0.004277	0.005245	0.024778	0.959754	0.004857
	CFLAR	0.009362	0.022114	0.158668	0.082368	0.070852
	CIDEA	0.002898	0.00594	0.002471	0.003156	0.006649
	CIDEB	0.004219	0.037026	0.003165	0.00066	0.043251
	CRADD	0.003237	0.005113	0.002025	0.000474	0.00473
	CYCS	0.837145	0.487734	0.086534	0.070407	0.051462
	DAPK1	0.003565	0.001555	0.002828	0.000709	0.00473
	DFFA	0.008346	0.018755	0.009565	0.057102	0.032134
	DIABLO	0.010168	0.010846	0.015563	0.012422	0.03305
	FADD	0.024593	0.009262	0.009333	0.013447	0.005215
	FAS	0.065156	0.025335	0.051702	0.063174	0.052647
	FASLG	0.011794	0.01336	0.007599	0.028145	0.010652
	GADD45A	0.002035	0.001672	0.159314	0.000674	0.004912
	HRK	0.009756	0.004454	0.006921	0.000861	0.010344
	IGF1R	0.000598	0.001481	0.000867	0.004962	0.013533
	IL10	0.007351	0.007588	0.005889	0.003572	0.008997
	LTBR	0.000245	0.000455	0.000251	0.052203	0.058032
	MCL1	0.48479	0.134917	0.456692	0.278145	0.492181
	NAIP	0.077566	0.100504	0.054416	0.096457	0.099008
	NFKB1	0.041428	0.010477	0.069032	0.019935	0.017388
	NOD1	0.019919	0.02326	0.026012	0.02314	0.021253
	NOL3	0.024649	0.032395	0.024729	1.0091	0.021735
	PYCARD	0.004683	0.016391	0.023169	0.01306	0.318585
	RIPK2	0.027109	0.03236	0.055664	0.055537	0.017845
	TNF	0.000307	0.0003	0.000606	0.000303	0.00473
	TNFRSF10A	0.01006	0.002061	0.009817	0.006785	0.006735
	TNFRSF10B	0.01234	0.011647	0.010426	0.01523	0.015439
	TNFRSF11B	0.005834	0.002038	0.006847	0.002906	0.00473
	TNFRSF1A	0.005134	0.039283	0.03037	0.035534	0.059053
	TNFRSF1B	0.007829	0.001335	0.013194	0.018925	0.006451
	TNFRSF21	0.008344	0.002677	0.006527	0.00343	0.032819
	TNFRSF25	0.005112	0.006724	0.008683	0.010631	0.009156
	TNFRSF9	0.058751	0.022058	0.018486	0.304701	0.010493
	TNFSF10	0.025239	0.044849	0.144455	0.095344	0.180897
	TNFSF8	0.048519	0.003083	0.101087	0.001061	0.005363
	TP53	0.017701	0.022483	0.114341	0.044091	0.07181
	TP53BP2	0.033186	0.113361	0.000898	0.027104	0.044362
	TP73	0.006224	0.01185	0.007795	0.024465	0.00473
	TRADD	0.000245	0.000555	0.000251	0.000987	0.00473
	TRAF2	0.012837	0.00669	0.010302	0.011805	0.026502
	TRAF3	0.036578	0.024665	0.035559	0.052473	0.069467
	XIAP	0.004731	0.024344	0.004953	0.000575	0.047198

## Sheet: Fig. 2B
		Cleaved Caspse 8 (fold change) intestinal samples
		CTRL	active marginal	active inflamed	responder	no responder
	sample #1	1.12007	2.71547	1.43998	1.50708	1.95281
	sample #2	1.22	2.1625	1.56047	1.47184	3.86645
	sample #3	0.41749	1.71459	1.80186	1.56468	2.63703
	sample #4	0.47543	2.08111	2.0426	1.47475	2.04861
	sample #5	1.14317	2.68917	2.84807	1.12067	2.29634
	sample #6	1.35425			1.70947	1.94259
	sample #7	0.332299				2.45731
	sample #8	1.31345

## Sheet: Fig. 2C
		Cleaved Caspse 8 (fold change) organoids
		CTRL	active	responder	no responder
	sample #1	0.84	2	0.67	1.29
	sample #2	1.15	1.8	0.88	2.5
	sample #3	0.78	1.35	0.68	2.22
	sample #4	1	1.7	0.6	1.15
	sample #5	0.9		0.53	1.35
	sample #6			0.25

## Sheet: Fig. 2D
		Cleaved Caspse 8 (fold change) organoids +serum
		CTRL	active	responder	no responder
	sample #1	0.669902	4.18306	1.17018	2.62897
	sample #2	0.851	3.719	0.996	2.239
	sample #3	1.43438	5.67371	1.23568	2.23616
	sample #4	1.04989	3.45814	1.53924	1.52235
	sample #5	1.40785	5.20478	0.653368	1.88179
	sample #6	0.63372	3.44264	0.415487	0.9271

[truncated: 48 more sheets: Fig. 2G, Fig. 2I, Fig. 2K, Fig. 2L, Fig. 3C, Fig. 3D, Fig. 3E, Fig. 3F, Fig. 3G, Fig. 3I e 3J, Fig. 3K, Fig. 3M and 3N, Fig. 4B, 4C, 4D, 4F, Fig. 4I, 4J, 4K, 4M, Fig. 5B, Fig. 5C, 5F, 5G, Fig. 6C, 6D, 6E, 6F, 6G, Fig. 6I, 6J, 6K, 6M, 6O, Suppl Fig. 1B, Suppl. Fig. 1C …]
